# Supplementary material for: Romanian Bee Product Analysis: Chemical Composition, Antimicrobial Activity, and Molecular Docking Insights
Source: Foods. 2024 May 8;13(10):1455. doi: 10.3390/foods13101455 (PMC11119262; doi:10.3390/foods13101455)
Supplement: Supplementary file 1 [file foods-13-01455-s001.zip]

Archive with 1 entries (1 files):
- foods-2953244-supplementary.pdf
